# Supplementary material for: A cholera outbreak in a rural north central Nigerian community: an unmatched case-control study
Source: BMC Public Health. 2019 Jan 25;19:112. doi: 10.1186/s12889-018-6299-3 (PMC6347749; doi:10.1186/s12889-018-6299-3)
Supplement: Supplementary file 1 — Cholera Gomani outbreak investigation questionnaire data (111) translated to xls.doc. (XLS 173 kb) [file 12889_2018_6299_MOESM1_ESM.xls]

## Sheet: f345bb63c77646fab2c1bdcb018f2c4
Line	GlobalRecordId	RECSTATUS	FirstSaveLogonName	FirstSaveTime	LastSaveLogonName	LastSaveTime	FKEY	Q2Name	IDno	Q1Date	AGEGROUP	Q5Occupation	Q6Others	Q6Education	Q7Others	Q7Religion	Q8Settlement	Q9Household	Q11Dateofonset	CaseStatus	Q12Diarrhoea	Q12Vomiting	Q12Abdominalcramps	Q12Cramps	Q12Fever	Q12Headache	Q12Others	Q13Duration	Q14Treatment	Q15Oralfluids	Q15IVfluid	Q15Tetracycline	Q15Cotrimoxazole	Q15Metronidazole	Q15Others	Q16Admitted	OQ17utcome	Q18Drinkingwater	Q19Preparewater	Q20Preparewaterhow	Q21storedrinkingwater	Q22EatingOutside	Q24Hotel	Q24Restaurant	Q24Roadside	Q24Neighbourhood	Q25kosai	Q25Tuwondawa	Q25Balango
1	b57bc18d-adff-403f-b66f-b271e91d33d9	1	DROGBONNA3227\pro	2014-11-16 20:13:32	DROGBONNA3227\pro	2014-11-16 20:13:32		UO	82	2014-11-09	20 - 30	FARMER		Primary		Christian	GOMANI	15	2014-10-24	1	TRUE	TRUE	FALSE	FALSE	FALSE	FALSE		1	NONE	TRUE	TRUE	TRUE	FALSE	TRUE		1	Alive	Stream (Zamani)	0		Container with cover	0	FALSE	FALSE	FALSE	FALSE	FALSE	FALSE	FALSE
2	1ce0ba2e-872e-4a2f-8106-a8abd176ce34	1	DROGBONNA3227\pro	2014-11-16 20:20:30	DROGBONNA3227\pro	2014-11-16 20:20:30		UO	83	2014-11-09	>30	FARMER		None		Islam	GOMANI	11	2014-11-02	1	TRUE	TRUE	TRUE	FALSE	FALSE	TRUE		1	NONE	TRUE	FALSE	TRUE	FALSE	FALSE		1	Alive	Stream (Zamani)	0		Container with cover	0	FALSE	FALSE	FALSE	FALSE	FALSE	FALSE	FALSE
3	85cf35fa-d599-47eb-96ce-dff85096a492	1	DROGBONNA3227\pro	2014-11-16 20:26:51	DROGBONNA3227\pro	2014-11-17 11:40:26		UO	84	2014-11-11	>30	FARMER		None		Christian	GOMANI	10	2014-10-31	1	TRUE	TRUE	TRUE	FALSE	TRUE	FALSE		1	NONE	FALSE	TRUE	TRUE	FALSE	TRUE		1	Alive	Stream (Zamani)	0		Container with cover	0	FALSE	FALSE	FALSE	FALSE	FALSE	FALSE	FALSE
4	0de56d22-a06e-4d29-8145-289f4800b54a	1	DROGBONNA3227\pro	2014-11-17 11:44:17	DROGBONNA3227\pro	2014-11-17 11:44:17		UO	85	2014-11-09	5 - 9	STUDENT		Primary		Islam	GOMANI	13	2014-11-03	1	TRUE	TRUE	TRUE	FALSE	FALSE	FALSE		1	NONE	FALSE	TRUE	FALSE	FALSE	TRUE		1	Alive	Stream (Zamani)	0		Container with cover	0	FALSE	FALSE	FALSE	FALSE	FALSE	FALSE	FALSE
5	1f7cbe04-82fd-46e9-b8e3-bc9e95e87f9a	1	DROGBONNA3227\pro	2014-11-17 11:47:35	DROGBONNA3227\pro	2014-11-17 11:47:35		UO	86	2014-11-11	5 - 9	STUDENT		Primary		Islam	GOMANI	30	2014-11-04	1	TRUE	TRUE	FALSE	FALSE	FALSE	FALSE		1	NONE	FALSE	TRUE	FALSE	FALSE	TRUE		1	Alive	Stream (Zamani)	0		Container with cover	0	FALSE	FALSE	FALSE	FALSE	FALSE	FALSE	FALSE
6	a2671b11-1e52-4f0d-859f-5d23614c9e43	1	DROGBONNA3227\pro	2014-11-17 11:51:22	DROGBONNA3227\pro	2014-11-17 11:51:22		UO	87	2014-11-09	5 - 9	STUDENT		Primary		Islam	GOMANI	30	2014-10-31	1	TRUE	TRUE	TRUE	FALSE	FALSE	FALSE		1	NONE	TRUE	TRUE	TRUE	FALSE	TRUE		1	Alive	Stream (Zamani)	0		Container with cover	0	FALSE	FALSE	FALSE	FALSE	FALSE	FALSE	FALSE
7	36f155c1-e440-43b7-98d8-a4db3a168314	1	DROGBONNA3227\pro	2014-11-17 11:54:58	DROGBONNA3227\pro	2014-11-17 11:54:58		UO	88	2014-11-09	10 - 20	FARMER		None		Islam	GOMANI	10	2014-11-05	1	TRUE	TRUE	FALSE	FALSE	FALSE	FALSE		1	NONE	FALSE	TRUE	TRUE	FALSE	TRUE		1	Alive	Stream (Zamani)	0		Container with cover	0	FALSE	FALSE	FALSE	FALSE	FALSE	FALSE	FALSE
8	351e7df3-bcc1-44a9-907f-0307528ed7e4	1	DROGBONNA3227\pro	2014-11-17 11:58:01	DROGBONNA3227\pro	2014-11-17 11:58:01		UO	89	2014-11-09	20 - 30	FARMER		None		Islam	GOMANI	18	2014-11-03	1	TRUE	TRUE	TRUE	FALSE	FALSE	FALSE		1	NONE	FALSE	TRUE	TRUE	FALSE	TRUE		1	Alive	Stream (Zamani)	0		Container with cover	0	FALSE	FALSE	FALSE	FALSE	FALSE	FALSE	FALSE
9	11231560-61b3-48d1-9429-c07e0d747716	1	DROGBONNA3227\pro	2014-11-17 12:01:09	DROGBONNA3227\pro	2014-11-17 12:01:10		UO	90	2014-11-09	5 - 9	STUDENT		Primary		Islam	GOMANI	17	2014-11-09	1	TRUE	TRUE	TRUE	FALSE	FALSE	FALSE		1	NONE	TRUE	TRUE	FALSE	FALSE	TRUE		1	Alive	Stream (Zamani)	0		Container with cover	0	FALSE	FALSE	FALSE	FALSE	FALSE	FALSE	FALSE
10	7bef0e84-851c-4b46-a4eb-b4794dc4e907	1	DROGBONNA3227\pro	2014-11-17 12:04:21	DROGBONNA3227\pro	2014-11-17 12:04:21		UO	91	2014-11-09	20 - 30	FARMER		None		Islam	GOMANI	5	2014-10-31	1	TRUE	TRUE	TRUE	FALSE	TRUE	FALSE		1	NONE	FALSE	TRUE	TRUE	FALSE	FALSE		1	Alive	Stream (Zamani)	0		Container with cover	0	FALSE	FALSE	FALSE	FALSE	FALSE	FALSE	FALSE
11	6863c759-7256-43fd-870e-0a21305c1336	1	DROGBONNA3227\pro	2014-11-17 12:07:26	DROGBONNA3227\pro	2014-11-17 12:07:26		UO	92	2014-11-09	5 - 9	STUDENT		Primary		Islam	GOMANI	30	2014-11-02	1	TRUE	TRUE	TRUE	FALSE	FALSE	FALSE		1	NONE	FALSE	TRUE	TRUE	FALSE	FALSE		1	Alive	Stream (Kogi/Gurara)	0		Container with cover	0	FALSE	FALSE	FALSE	FALSE	FALSE	FALSE	FALSE
12	677cafd9-827c-45d0-9898-1638e7cb4b87	1	DROGBONNA3227\pro	2014-11-17 12:10:57	DROGBONNA3227\pro	2014-11-17 12:10:57		UO	93	2014-11-09	20 - 30	FARMER		Primary		Islam	GOMANI	30	2014-11-05	1	TRUE	TRUE	TRUE	FALSE	FALSE	FALSE		1	NONE	FALSE	TRUE	TRUE	FALSE	FALSE		1	Alive	Stream (Zamani)	0		Container with cover	0	FALSE	FALSE	FALSE	FALSE	FALSE	FALSE	FALSE
13	01a4e1ba-0623-4fea-9549-e6100c763286	1	DROGBONNA3227\pro	2014-11-17 12:14:24	DROGBONNA3227\pro	2014-11-17 12:14:24		UO	94	2014-11-09	10 - 20	FARMER/STUDENT		Secondary		Islam	GOMANI	42	2014-11-08	1	FALSE	FALSE	FALSE	FALSE	FALSE	FALSE		1	NONE	FALSE	TRUE	TRUE	FALSE	TRUE		1	Alive	Stream (Kogi/Gurara)	0		Container with cover	0	FALSE	FALSE	FALSE	FALSE	FALSE	FALSE	FALSE
14	4f0e10e3-6ae8-4840-8a55-60f3f0f1b491	1	DROGBONNA3227\pro	2014-11-17 12:19:29	DROGBONNA3227\pro	2014-11-17 12:19:29		UO	95	2014-11-09	>30	FARMER		None		Christian	GOMANI	16	2014-11-05	1	TRUE	FALSE	FALSE	FALSE	FALSE	FALSE			NONE	FALSE	TRUE	TRUE	FALSE	TRUE		1	Alive	Stream (Zamani)	0		Container with cover	0	FALSE	FALSE	FALSE	FALSE	FALSE	FALSE	FALSE
15	78b0529e-c21b-41a6-97b1-6b2775402a70	1	DROGBONNA3227\pro	2014-11-17 12:22:46	DROGBONNA3227\pro	2014-11-17 12:22:46		UO	96	2014-11-09	20 - 30	FARMER		None		Christian	GOMANI	16	2014-11-01	1	TRUE	TRUE	TRUE	FALSE	FALSE	FALSE		1	NONE	FALSE	TRUE	TRUE	FALSE	TRUE		1	Alive	Stream (Zamani)	0		Container with cover	0	FALSE	FALSE	FALSE	FALSE	FALSE	FALSE	FALSE
16	d593dbb3-77c1-4686-a7a4-f3cbc3a1896a	1	DROGBONNA3227\pro	2014-11-17 12:25:35	DROGBONNA3227\pro	2014-11-17 12:25:35		UO	97	2014-11-09	>30	FARMER		None		Islam	GOMANI	5	2014-11-01	1	TRUE	TRUE	TRUE	TRUE	FALSE	FALSE		1	NONE	FALSE	TRUE	TRUE	FALSE	TRUE		1	Alive	Stream (Zamani)	0		Container with cover	0	FALSE	FALSE	FALSE	FALSE	FALSE	FALSE	FALSE
17	0e4115ef-48e2-40d0-841d-fa14f266573f	1	DROGBONNA3227\pro	2014-11-17 12:29:04	DROGBONNA3227\pro	2014-11-17 12:29:05		UO	98	2014-11-09	>30	FARMER		Primary		Islam	GOMANI	30	2014-11-02	1	TRUE	TRUE	TRUE	TRUE	FALSE	FALSE				FALSE	FALSE	FALSE	FALSE	FALSE		1	Alive	Stream (Zamani)	0		Container with cover	0	FALSE	FALSE	FALSE	FALSE	FALSE	FALSE	FALSE
18	506b6a58-9d03-453f-bc2c-8317fe17bf53	1	DROGBONNA3227\pro	2014-11-17 12:32:38	DROGBONNA3227\pro	2014-11-17 12:32:38		UO	99	2014-11-09	20 - 30	FARMER		Primary		Islam	GOMANI	18	2014-11-05	1	TRUE	TRUE	TRUE	TRUE	FALSE	FALSE		1	NONE	FALSE	TRUE	TRUE	FALSE	TRUE		1	Alive	Stream (Zamani)	0		Container with cover	0	FALSE	FALSE	FALSE	FALSE	FALSE	FALSE	FALSE
19	3785c17a-f98d-40e9-92f6-ec5e3dcedeaf	1	DROGBONNA3227\pro	2014-11-17 12:38:15	DROGBONNA3227\pro	2014-11-17 12:38:15		UO	100	2014-11-09	20 - 30	FARMER		Primary		Islam	GOMANI	17	2014-11-24	1	TRUE	TRUE	TRUE	FALSE	FALSE	FALSE		1	NONE	TRUE	TRUE	TRUE	FALSE	TRUE		1	Alive	Stream (Zamani)	0		Container with cover	0	FALSE	FALSE	FALSE	FALSE	FALSE	FALSE	FALSE
20	e35b8917-dae3-4e4a-be03-abd35935b5b0	1	DROGBONNA3227\pro	2014-11-17 12:42:51	DROGBONNA3227\pro	2014-11-17 12:42:51		UO	101	2014-11-09	10 - 20	FARMER		Secondary		Islam	GOMANI	17	2014-10-31	1	TRUE	TRUE	TRUE	FALSE	FALSE	FALSE		1	NONE	FALSE	TRUE	TRUE	FALSE	TRUE		1	Alive	Stream (Zamani)	0		Container with cover	0	FALSE	FALSE	FALSE	FALSE	FALSE	FALSE	FALSE
21	9be3ee48-ac2b-447e-b5e8-4751465c4b15	1	DROGBONNA3227\pro	2014-11-17 12:46:23	DROGBONNA3227\pro	2014-11-17 12:46:23		UO	102	2014-11-09	5 - 9	STUDENT		Primary		Islam	GOMANI	8	2014-11-02	1	TRUE	TRUE	TRUE	FALSE	FALSE	FALSE		1		FALSE	FALSE	FALSE	FALSE	FALSE		1	Deceased	Stream (Zamani)	0		Container with cover	0	FALSE	FALSE	FALSE	FALSE	FALSE	FALSE	FALSE
22	d4cd72d6-0297-497f-af13-6529f61a4ef1	1	user-PC\user	2014-11-10 11:43:46	DROGBONNA3227\pro	2014-11-16 18:10:33		UO	59	2014-09-11	20 - 30	FARMER		None		Islam	GOMANI	26	2014-11-04	1	TRUE	TRUE	FALSE	FALSE	TRUE	FALSE		2	NONE	TRUE	FALSE	TRUE	FALSE	TRUE		1	Alive	Stream (Zamani)	0		Container with cover	0	FALSE	FALSE	FALSE	FALSE	FALSE	FALSE	FALSE
23	5c1cb1a0-a8a9-4462-8440-6cfd4ddc5e96	1	DROGBONNA3227\pro	2014-11-16 18:03:33	DROGBONNA3227\pro	2014-11-16 18:10:31		UO	60	2014-11-09	20 - 30	FARMER		None		Islam	GOMANI	26		0	FALSE	FALSE	FALSE	FALSE	FALSE	FALSE				FALSE	FALSE	FALSE	FALSE	FALSE				Stream (Zamani)	1	boiling	Container with cover	0	FALSE	FALSE	FALSE	FALSE	FALSE	FALSE	FALSE
24	0fb74ec6-0651-4ef8-8798-c5bd9a44cd0b	1	DROGBONNA3227\pro	2014-11-16 18:10:31	DROGBONNA3227\pro	2014-11-16 18:15:40		UO	61	2014-11-09	>30	FARMER		None		Islam	GOMANI	30		0	FALSE	FALSE	FALSE	FALSE	FALSE	FALSE				FALSE	FALSE	FALSE	FALSE	FALSE				Stream (Zamani)	0		Container with cover	0	FALSE	FALSE	FALSE	FALSE	FALSE	FALSE	FALSE
25	8528641b-f825-4b8b-8f8b-601db47440d8	1	DROGBONNA3227\pro	2014-11-16 18:27:44	DROGBONNA3227\pro	2014-11-16 18:27:44		UO	62	2014-11-09	>30	FARMER		Primary		Christian	GOMANI	3		0	FALSE	FALSE	FALSE	FALSE	FALSE	FALSE				FALSE	FALSE	FALSE	FALSE	FALSE				Satchet water	0		Container with cover	0	FALSE	FALSE	FALSE	FALSE	FALSE	FALSE	FALSE
26	7cfe5d56-fb6b-4d0a-a6b2-35ac9ff2bbce	1	DROGBONNA3227\pro	2014-11-16 18:37:49	DROGBONNA3227\pro	2014-11-16 18:42:50		UO	63	2014-11-09	10 - 20	FARMER		Secondary		Islam	GOMANI	30		0	FALSE	FALSE	FALSE	FALSE	FALSE	FALSE				FALSE	FALSE	FALSE	FALSE	FALSE				Stream (Kogi/Gurara)	1	boiling	Container with cover	0	FALSE	FALSE	FALSE	FALSE	FALSE	FALSE	FALSE
27	00c715a3-cd7a-4ee6-b830-95ec1e15a574	1	DROGBONNA3227\pro	2014-11-16 18:46:26	DROGBONNA3227\pro	2014-11-16 18:46:26		UO	64	2014-11-09	>30	FARMER		None		Islam	GOMANI	20		0	FALSE	FALSE	FALSE	FALSE	FALSE	FALSE				FALSE	FALSE	FALSE	FALSE	FALSE				Stream (Kogi/Gurara)	0		Container with cover	0	FALSE	FALSE	FALSE	FALSE	FALSE	FALSE	FALSE
28	99bd0cf5-f0c6-4101-90d5-6bc76944a9a7	1	DROGBONNA3227\pro	2014-11-16 18:51:54	DROGBONNA3227\pro	2014-11-16 18:51:54		UO	65	2014-11-09	20 - 30	FARMER		Primary		Christian	GOMANI	4		0	FALSE	FALSE	FALSE	FALSE	FALSE	FALSE				FALSE	FALSE	FALSE	FALSE	FALSE				Well	0		Container with cover	0	FALSE	FALSE	FALSE	FALSE	FALSE	FALSE	FALSE
29	f5d3ee6d-b19c-4775-8730-ef68f5b27eb8	1	DROGBONNA3227\pro	2014-11-16 18:59:56	DROGBONNA3227\pro	2014-11-16 18:59:56		UO	66	2014-11-09	10 - 20	STUDENT, FARMER		Secondary		Christian	GOMANI	9		0	FALSE	FALSE	FALSE	FALSE	FALSE	FALSE				FALSE	FALSE	FALSE	FALSE	FALSE				Stream (Kogi/Gurara)	0		Container with cover	0	FALSE	FALSE	FALSE	FALSE	FALSE	FALSE	FALSE
30	2eabcdd6-39f7-4166-b8de-2f7bd3c6faf4	1	DROGBONNA3227\pro	2014-11-16 19:03:31	DROGBONNA3227\pro	2014-11-16 19:03:31		UO	67	2014-11-09	10 - 20	STUDENT		Primary		Islam	GOMANI	10		0	FALSE	FALSE	FALSE	FALSE	FALSE	FALSE				FALSE	FALSE	FALSE	FALSE	FALSE				Well	0		Container with cover	0	FALSE	FALSE	FALSE	FALSE	FALSE	FALSE	FALSE
31	265d99ce-42ef-447a-beb7-b7ecbc7e0dbd	1	DROGBONNA3227\pro	2014-11-16 19:06:52	DROGBONNA3227\pro	2014-11-16 19:06:52		UO	68	2014-11-09	>30	FARMER		None		Christian	GOMANI	30		0	FALSE	FALSE	FALSE	FALSE	FALSE	FALSE				FALSE	FALSE	FALSE	FALSE	FALSE				Well	0		Container with cover	0	FALSE	FALSE	FALSE	FALSE	FALSE	FALSE	FALSE
32	afe7d0f5-34e3-4fc6-ac65-1677eaaa6b52	1	DROGBONNA3227\pro	2014-11-16 19:10:21	DROGBONNA3227\pro	2014-11-16 19:10:21		UO	69	2014-11-09	10 - 20	FARMER		Secondary		Christian	GOMANI	5		0	FALSE	FALSE	FALSE	FALSE	FALSE	FALSE				FALSE	FALSE	FALSE	FALSE	FALSE				Well	0		Container with cover	0	FALSE	FALSE	FALSE	FALSE	FALSE	FALSE	FALSE
33	5cb1bd96-e85f-4c8b-8174-cbef21cf90b3	1	DROGBONNA3227\pro	2014-11-16 19:13:24	DROGBONNA3227\pro	2014-11-16 19:13:24		UO	70	2014-11-09	>30	FARMER		None		Islam	GOMANI	4		0	FALSE	FALSE	FALSE	FALSE	FALSE	FALSE				FALSE	FALSE	FALSE	FALSE	FALSE				Stream (Kogi/Gurara)	0		Container with cover	0	FALSE	FALSE	FALSE	FALSE	FALSE	FALSE	FALSE
34	2ed39f74-457c-44dd-9019-a0578243d596	1	DROGBONNA3227\pro	2014-11-16 19:18:23	DROGBONNA3227\pro	2014-11-16 19:18:23		UO	71	2014-11-09	>30	FARMER		None		Islam	GOMANI	15		0	FALSE	FALSE	FALSE	FALSE	FALSE	FALSE				FALSE	FALSE	FALSE	FALSE	FALSE				Stream (Kogi/Gurara)	0		Container with cover		FALSE	FALSE	FALSE	FALSE	FALSE	FALSE	FALSE
35	147fa7bb-f1e9-4cb9-8cbe-e1d1e1a92155	1	DROGBONNA3227\pro	2014-11-16 19:22:47	DROGBONNA3227\pro	2014-11-16 19:22:47		UO	72	2014-11-09	>30	FISHERMAN/FARMER		None		Christian	GOMANI	15		0	FALSE	FALSE	FALSE	FALSE	FALSE	FALSE				FALSE	FALSE	FALSE	FALSE	FALSE				Stream (Kogi/Gurara)	0		Container with cover	0	FALSE	FALSE	FALSE	FALSE	FALSE	FALSE	FALSE
36	6d27917e-d1c5-4a8f-9897-5ea0258d3478	1	DROGBONNA3227\pro	2014-11-16 19:25:58	DROGBONNA3227\pro	2014-11-16 19:25:58		UO	73	2014-11-09	20 - 30	FARMER		None		Islam	GOMANI	15		0	FALSE	FALSE	FALSE	FALSE	FALSE	FALSE				FALSE	FALSE	FALSE	FALSE	FALSE				Well	0		Container with cover	0	FALSE	FALSE	FALSE	FALSE	FALSE	FALSE	FALSE
37	62123776-7bf1-4200-ab82-73680f71f806	1	DROGBONNA3227\pro	2014-11-16 19:30:17	DROGBONNA3227\pro	2014-11-16 19:30:17		UO	74	2014-11-09	>30	FARMER		None		Christian	GOMANI	12		0	FALSE	FALSE	FALSE	FALSE	FALSE	FALSE				FALSE	FALSE	FALSE	FALSE	FALSE				Stream (Kogi/Gurara)	0		Container with cover	0	FALSE	FALSE	FALSE	FALSE	FALSE	FALSE	FALSE
38	c23d35ba-cf1c-4b39-af14-9f2c8e4e1ecb	1	DROGBONNA3227\pro	2014-11-16 19:33:26	DROGBONNA3227\pro	2014-11-16 19:33:26		UO	75	2014-11-11	20 - 30	FARMER		None		Christian	GOMANI	15		0	FALSE	FALSE	FALSE	FALSE	FALSE	FALSE				FALSE	FALSE	FALSE	FALSE	FALSE				Stream (Kogi/Gurara)	0		Container with cover	0	FALSE	FALSE	FALSE	FALSE	FALSE	FALSE	FALSE
39	d34f2622-7d11-425b-b34f-997641a9bc8d	1	DROGBONNA3227\pro	2014-11-16 19:36:24	DROGBONNA3227\pro	2014-11-16 19:36:24		UO	76	2014-11-11	5 - 9	CHILD		Primary		Islam	GOMANI	15		0	FALSE	FALSE	FALSE	FALSE	FALSE	FALSE				FALSE	FALSE	FALSE	FALSE	FALSE				Stream (Kogi/Gurara)	0		Container with cover	0	FALSE	FALSE	FALSE	FALSE	FALSE	FALSE	FALSE
40	f6395b05-a465-48ee-933e-c4e73aa438d3	1	DROGBONNA3227\pro	2014-11-16 19:42:13	DROGBONNA3227\pro	2014-11-16 19:42:24		UO	77	2014-11-09	10 - 20	STUDENT		Primary		Christian	GOMANI	9		0	FALSE	FALSE	FALSE	FALSE	FALSE	FALSE				FALSE	FALSE	FALSE	FALSE	FALSE				Stream (Zamani)	0		Container with cover	0	FALSE	FALSE	FALSE	FALSE	FALSE	FALSE	FALSE
41	75422430-5098-4b32-9f17-ca92a673a50e	1	DROGBONNA3227\pro	2014-11-16 19:44:58	DROGBONNA3227\pro	2014-11-16 19:44:58		UO	78	2014-11-11	10 - 20	UO		None		Islam	GOMANI	3		0	FALSE	FALSE	FALSE	FALSE	FALSE	FALSE				FALSE	FALSE	FALSE	FALSE	FALSE				Stream (Kogi/Gurara)	0		Container with cover	0	FALSE	FALSE	FALSE	FALSE	FALSE	FALSE	FALSE
42	5e6fc748-1732-4acf-be07-c08e799d21e2	1	DROGBONNA3227\pro	2014-11-16 19:50:04	DROGBONNA3227\pro	2014-11-16 19:50:04		UO	79	2014-11-09	10 - 20	FARMER/STUDENT		Primary		Islam	GOMANI	11		0	FALSE	FALSE	FALSE	FALSE	FALSE	FALSE				FALSE	FALSE	FALSE	FALSE	FALSE				Stream (Kogi/Gurara)	0		Container with cover	0	FALSE	FALSE	FALSE	FALSE	FALSE	FALSE	FALSE
43	37779092-c33b-4417-bd1d-3baceb96e859	1	DROGBONNA3227\pro	2014-11-16 19:56:16	DROGBONNA3227\pro	2014-11-16 19:56:16		UO	80	2014-11-09	5 - 9	STUDENT		None		Islam	GOMANI	6	2014-11-06	1	TRUE	TRUE	TRUE	FALSE	FALSE	FALSE		3	NONE	FALSE	TRUE	FALSE	FALSE	FALSE		1	Alive	Stream (Zamani)	0		Container with cover	0	FALSE	FALSE	FALSE	FALSE	FALSE	FALSE	FALSE
44	cb4c0f64-485c-4960-ba53-7738c1308f26	1	DROGBONNA3227\pro	2014-11-16 20:05:30	DROGBONNA3227\pro	2014-11-16 20:06:10		UO	81	2014-11-09	20 - 30	HOUSEWIFE/FARMER		None		Christian	GOMANI	15	2014-10-31	1	TRUE	TRUE	FALSE	FALSE	TRUE	FALSE		1	NONE	FALSE	TRUE	TRUE	FALSE	TRUE		1	Alive	Stream (Zamani)	0		Container with cover	1	FALSE	FALSE	FALSE	TRUE	FALSE	FALSE	FALSE
45	c7d6e554-c154-4697-b7b2-7eb761425530	1	DROGBONNA3227\pro	2014-11-17 12:49:10	DROGBONNA3227\pro	2014-11-17 12:49:10		UO	103	2014-11-09	5 - 9	CHILD		None		Islam	GOMANI	30	2014-11-07	1	TRUE	TRUE	TRUE	FALSE	FALSE	FALSE		1	NONE	TRUE	FALSE	TRUE	FALSE	TRUE		1	Alive	Stream (Zamani)	0		Container with cover	0	FALSE	FALSE	FALSE	FALSE	FALSE	FALSE	FALSE
46	8d2d921b-320f-4301-be5e-efe83fd12b94	1	DROGBONNA3227\pro	2014-11-17 12:52:41	DROGBONNA3227\pro	2014-11-17 12:52:41		UO	104	2014-11-09	20 - 30	FARMER		None		Islam	GOMANI	20	2014-11-05	1	TRUE	TRUE	TRUE	TRUE	FALSE	FALSE				TRUE	FALSE	TRUE	FALSE	TRUE		0	Alive	Stream (Zamani)	0		Container with cover	0	FALSE	FALSE	FALSE	FALSE	FALSE	FALSE	FALSE
47	68b0f17d-e007-48d2-bcf0-73d767e1a612	1	DROGBONNA3227\pro	2014-11-17 12:55:41	DROGBONNA3227\pro	2014-11-17 12:56:31		UO	105	2014-11-09	5 - 9	STUDENT		Primary		Islam	GOMANI	30	2014-11-01	1	TRUE	TRUE	TRUE	FALSE	TRUE	FALSE		2	NONE	TRUE	TRUE	TRUE	FALSE	TRUE		1	Alive	Stream (Zamani)	0		Container with cover	0	FALSE	FALSE	FALSE	FALSE	FALSE	FALSE	FALSE
48	d4cd72d6-0297-497f-af13-6529f61a4ef1	1	user-PC\user	2014-11-10 11:43:46	user-PC\user	2014-11-10 11:51:54		AO	1	2014-09-11	20 - 30	FARMER		None		Traditional	GOMANI	8	2014-11-04	1	TRUE	TRUE	TRUE	TRUE	TRUE	TRUE		0		FALSE	TRUE	FALSE	FALSE	TRUE		1	Alive	Stream (Kogi/Gurara)	0		Container with cover	0	FALSE	FALSE	FALSE	FALSE	FALSE	TRUE	FALSE
49	9e186320-4191-4475-8dda-29131db0d194	1	user-PC\user	2014-11-10 11:51:36	user-PC\user	2014-11-16 20:33:24		AO	2	2014-11-09	>30	FARMER		None		Traditional	GOMANI		2014-11-07	1	TRUE	FALSE	FALSE	FALSE	FALSE	FALSE		0		FALSE	TRUE	FALSE	FALSE	TRUE		0	Alive	Stream (Kogi/Gurara)	0		Container with cover	0	FALSE	FALSE	FALSE	FALSE	FALSE	FALSE	FALSE
50	8a0a1264-440a-49d2-9855-07e153156e0e	1	user-PC\user	2014-11-10 11:58:20	user-PC\user	2014-11-10 11:58:20		AO	3	2014-11-09	5 - 9	CHILD		Primary		Islam	GOMANI	15	2014-11-05	1	TRUE	FALSE	TRUE	FALSE	TRUE	FALSE		0		FALSE	FALSE	FALSE	FALSE	TRUE		1	Alive	Stream (Kogi/Gurara)	0		Container without cover	0	FALSE	FALSE	FALSE	FALSE	FALSE	FALSE	FALSE
51	e56d3c60-4778-4e0b-adea-cd38fc7ad861	1	user-PC\user	2014-11-10 12:01:35	user-PC\user	2014-11-10 12:01:35		AO	4	2014-11-09	5 - 9	CHILD		Primary		Islam	GOMANI	15	2014-11-06	1	TRUE	TRUE	TRUE	FALSE	TRUE	FALSE		0		FALSE	TRUE	FALSE	FALSE	TRUE		1	Alive	Stream (Kogi/Gurara)	0		Container without cover	0	FALSE	FALSE	FALSE	FALSE	FALSE	FALSE	FALSE
52	da432538-282d-4359-9447-3599ceca577c	1	user-PC\user	2014-11-10 12:07:19	user-PC\user	2014-11-10 12:07:19		AO	5	2014-11-09	20 - 30	FARMER		None		Islam	GOMANI	8	2014-11-04	1	TRUE	FALSE	TRUE	FALSE	FALSE	FALSE	DIZZINESS	1	CHARCOAL, TRADITIONAL MEDICINE	FALSE	TRUE	FALSE	FALSE	TRUE		1	Alive	Stream (Kogi/Gurara)	0		Container with cover	1	FALSE	FALSE	FALSE	TRUE	FALSE	TRUE	FALSE
53	39ec54c7-cf69-4a3f-ba54-a31dd2b3ecd9	1	user-PC\user	2014-11-10 12:33:26	user-PC\user	2014-11-16 17:59:19		AO	6	2014-11-09	20 - 30	FARMER		Secondary		Christian	GOMANI	15		0	FALSE	FALSE	FALSE	FALSE	FALSE	FALSE				FALSE	FALSE	FALSE	FALSE	FALSE				Stream (Kogi/Gurara)	1	boiling	Container with cover	0	FALSE	FALSE	FALSE	FALSE	FALSE	TRUE	FALSE
54	2f99b50d-d614-46a0-8b34-be7c2ef46389	1	user-PC\user	2014-11-16 18:00:31	user-PC\user	2014-11-16 18:13:53		AO	7	2014-11-09	20 - 30	FARMER		None		Islam	GOMANI	5		0	FALSE	FALSE	FALSE	FALSE	FALSE	FALSE				FALSE	FALSE	FALSE	FALSE	FALSE				Stream (Zamani)	0		Container with cover	0	FALSE	FALSE	FALSE	FALSE	FALSE	FALSE	FALSE
55	87189a61-ba0c-4a36-a35a-2ca921903e76	1	user-PC\user	2014-11-16 18:24:47	user-PC\user	2014-11-16 18:24:47		AO	8	2014-11-09	20 - 30	FARMER	I	None		Islam	GOMANI	5		0	FALSE	FALSE	FALSE	FALSE	FALSE	FALSE				FALSE	FALSE	FALSE	FALSE	FALSE				Stream (Zamani)	0		Container with cover	0	FALSE	FALSE	FALSE	FALSE	FALSE	FALSE	FALSE
56	01b4cff2-3c17-4c72-ab22-69a479b89050	1	user-PC\user	2014-11-16 18:30:14	user-PC\user	2014-11-16 18:30:14		AO	9	2014-11-09	>30	FARMER		None		Islam	GOMANI	3		0	FALSE	FALSE	FALSE	FALSE	FALSE	FALSE				FALSE	FALSE	FALSE	FALSE	FALSE				Stream (Kogi/Gurara)	0		Container with cover	0	FALSE	FALSE	FALSE	FALSE	FALSE	FALSE	FALSE
57	b648dc67-dbc8-4dfc-ab00-d9144c08042d	1	user-PC\user	2014-11-16 18:33:02	user-PC\user	2014-11-16 18:33:02		AO	10	2014-11-09	5 - 9	CHILD		None		Islam	GOMANI	15		0	FALSE	FALSE	FALSE	FALSE	FALSE	FALSE				FALSE	FALSE	FALSE	FALSE	FALSE				Stream (Kogi/Gurara)	0		Container with cover	0	FALSE	FALSE	FALSE	FALSE	FALSE	TRUE	FALSE
58	536140f7-76fe-45d6-b56b-40b439467489	1	user-PC\user	2014-11-16 18:36:11	user-PC\user	2014-11-16 20:02:20		AO	11	2014-11-09	10 - 20	FARMER		None		Islam	GOMANI	7		0	FALSE	FALSE	FALSE	FALSE	FALSE	FALSE				FALSE	FALSE	FALSE	FALSE	FALSE				Stream (Kogi/Gurara)	0		Container with cover	0	FALSE	FALSE	FALSE	FALSE	FALSE	TRUE	FALSE
59	f22a8850-416a-48ac-8c0d-9e83dc00cce3	1	user-PC\user	2014-11-16 20:04:17	user-PC\user	2014-11-16 20:33:26		AO	12	2014-11-09	>30	FARMER		None		Islam	GOMANI	15		0	FALSE	FALSE	FALSE	FALSE	FALSE	FALSE				FALSE	FALSE	FALSE	FALSE	FALSE				River (Kogi/Gurara)	0		Container with cover	0	FALSE	FALSE	FALSE	FALSE	FALSE	TRUE	FALSE
60	7d734670-c657-4597-af62-982759d0c410	1	user-PC\user	2014-11-16 20:35:02	user-PC\user	2014-11-16 20:35:02		AO	13	2014-11-09	20 - 30	FARMER		None		Traditional	GOMANI	7		0	FALSE	FALSE	FALSE	FALSE	FALSE	FALSE				FALSE	FALSE	FALSE	FALSE	FALSE				River (Kogi/Gurara)	0		Container with cover	0	FALSE	FALSE	FALSE	FALSE	FALSE	TRUE	FALSE
61	9e6dbbfc-4839-4f67-807d-00d6c2d9fbf1	1	user-PC\user	2014-11-16 20:37:33	user-PC\user	2014-11-16 20:37:33		AO	14	2014-11-09	>30	FARMER		None		Islam	GOMANI	6		0	FALSE	FALSE	FALSE	FALSE	FALSE	FALSE				FALSE	FALSE	FALSE	FALSE	FALSE				Stream (Zamani)	0		Container with cover	0	FALSE	FALSE	FALSE	FALSE	FALSE	TRUE	FALSE
62	b209ccbd-4070-497b-811e-e7e1242aff30	1	user-PC\user	2014-11-16 20:39:17	user-PC\user	2014-11-16 20:39:17		AO	15	2014-11-09	>30	FARMER		None		Islam	GOMANI	6		0	FALSE	FALSE	FALSE	FALSE	FALSE	FALSE				FALSE	FALSE	FALSE	FALSE	FALSE				Stream (Zamani)	0		Container with cover	0	FALSE	FALSE	FALSE	FALSE	FALSE	TRUE	FALSE
63	b5edb803-393b-424c-af41-fb5fec979fd8	1	user-PC\user	2014-11-16 20:41:40	user-PC\user	2014-11-16 20:41:40		AO	16	2014-11-09	>30	FARMER		None		Islam	GOMANI	6		0	FALSE	FALSE	FALSE	FALSE	FALSE	FALSE				FALSE	FALSE	FALSE	FALSE	FALSE				Stream (Zamani)	0		Container with cover	0	FALSE	FALSE	FALSE	FALSE	FALSE	TRUE	FALSE
64	0c80ae83-9e3b-44b4-b2d8-cabb425e5456	1	user-PC\user	2014-11-16 20:44:03	user-PC\user	2014-11-16 20:44:03		AO	17	2014-11-09	>30	FARMER		None		Islam	GOMANI	6		0	FALSE	FALSE	FALSE	FALSE	FALSE	FALSE				FALSE	FALSE	FALSE	FALSE	FALSE				Stream (Zamani)	0		Container with cover	0	FALSE	FALSE	FALSE	FALSE	FALSE	TRUE	FALSE
65	408f9e08-aae8-426f-97b0-b8eec12e423b	1	user-PC\user	2014-11-16 20:45:56	user-PC\user	2014-11-16 20:45:56		AO	18	2014-11-09	20 - 30	FARMER		None		Islam	GOMANI	7		0	FALSE	FALSE	FALSE	FALSE	FALSE	FALSE				FALSE	FALSE	FALSE	FALSE	FALSE				River (Kogi/Gurara)	0		Container with cover	0	FALSE	FALSE	FALSE	FALSE	FALSE	TRUE	FALSE
66	692dfe15-23a0-4c8f-94cd-69d1e21b7260	1	user-PC\user	2014-11-16 20:47:58	user-PC\user	2014-11-16 20:47:58		AO	19	2014-11-09	20 - 30	FARMER		None		Islam	GOMANI	3		0	FALSE	FALSE	FALSE	FALSE	FALSE	FALSE				FALSE	FALSE	FALSE	FALSE	FALSE				Stream (Zamani)	0		Container with cover	0	FALSE	FALSE	FALSE	FALSE	FALSE	TRUE	FALSE
67	f73e6183-6429-4d34-a4a4-06b7b3da1136	1	user-PC\user	2014-11-16 20:49:21	user-PC\user	2014-11-16 20:49:21		AO	20	2014-11-09	>30	FARMER		None		Islam	GOMANI	3		0	FALSE	FALSE	FALSE	FALSE	FALSE	FALSE				FALSE	FALSE	FALSE	FALSE	FALSE				Stream (Zamani)	0		Container with cover	0	FALSE	FALSE	FALSE	FALSE	FALSE	TRUE	FALSE
68	994dd9cb-18b8-456e-8d70-e0df094f3f5d	1	user-PC\user	2014-11-16 20:50:40	user-PC\user	2014-11-16 20:50:40		AO	21	2014-11-09	>30	FARMER		None		Islam	GOMANI	10		0	FALSE	FALSE	FALSE	FALSE	FALSE	FALSE				FALSE	FALSE	FALSE	FALSE	FALSE				Stream (Zamani)	0		Container with cover	0	FALSE	FALSE	FALSE	FALSE	FALSE	TRUE	FALSE
69	a8d6a576-5168-4d08-adf5-b52fda11abe5	1	user-PC\user	2014-11-16 20:53:02	user-PC\user	2014-11-16 20:53:32		AO	22		>30	FARMER		None		Christian	GOMANI	29		0	FALSE	FALSE	FALSE	FALSE	FALSE	FALSE				FALSE	FALSE	FALSE	FALSE	FALSE				Well	0		Container with cover	0	FALSE	FALSE	FALSE	FALSE	FALSE	TRUE	FALSE
70	de64f063-0acf-46a9-a9d1-0ebecf0370f8	1	user-PC\user	2014-11-16 20:55:33	user-PC\user	2014-11-16 20:55:33		AO	23	2014-11-09	20 - 30	FARMER		None		Christian	GOMANI	29		0	FALSE	FALSE	FALSE	FALSE	FALSE	FALSE				FALSE	FALSE	FALSE	FALSE	FALSE				Well	0		Container with cover	0	FALSE	FALSE	FALSE	FALSE	FALSE	TRUE	FALSE
71	563e324e-0108-46ab-913f-5dfe4094e733	1	user-PC\user	2014-11-16 20:57:07	user-PC\user	2014-11-16 20:57:07		AO	24	2014-11-09	20 - 30	FARMER		None		Christian	GOMANI	9		0	FALSE	FALSE	FALSE	FALSE	FALSE	FALSE				FALSE	FALSE	FALSE	FALSE	FALSE				Well	0		Container with cover	0	FALSE	FALSE	FALSE	FALSE	FALSE	TRUE	FALSE
72	39bd9995-0e97-4c98-8179-278b326960bc	1	user-PC\user	2014-11-16 20:58:43	user-PC\user	2014-11-16 20:58:43		AO	25	2014-11-09	10 - 20	FARMER		Secondary		Christian	GOMANI	9		0	FALSE	FALSE	FALSE	FALSE	FALSE	FALSE				FALSE	FALSE	FALSE	FALSE	FALSE				Well	0		Container with cover	0	FALSE	FALSE	FALSE	FALSE	FALSE	TRUE	FALSE
73	56e48313-5ec9-41d8-8f51-c3da84a23330	1	user-PC\user	2014-11-16 21:00:45	user-PC\user	2014-11-16 21:00:45		AO	26	2014-11-09	20 - 30	FARMER		Primary		Islam	GOMANI	30		0	FALSE	FALSE	FALSE	FALSE	FALSE	FALSE				FALSE	FALSE	FALSE	FALSE	FALSE				Stream (Zamani)	0		Container with cover	0	FALSE	FALSE	FALSE	FALSE	FALSE	TRUE	FALSE
74	8e0da0df-1e7e-47e8-80a7-09b66ab9807d	1	user-PC\user	2014-11-16 21:06:26	user-PC\user	2014-11-16 21:06:26		AO	27	2014-11-09	5 - 9	CHILD		Primary		Islam	GOMANI	18	2014-10-30	1	TRUE	TRUE	TRUE	FALSE	TRUE	FALSE		0		FALSE	TRUE	TRUE	FALSE	TRUE		1	Alive	Stream (Zamani)	0		Container with cover	0	FALSE	FALSE	FALSE	FALSE	FALSE	TRUE	FALSE
75	25d12d10-5e68-461b-9b20-1fca5fb08b39	1	user-PC\user	2014-11-16 21:09:36	user-PC\user	2014-11-16 21:09:36		AO	28	2014-11-09	>30	FARMER		None		Traditional	GOMANI	15	2014-11-01	1	TRUE	TRUE	TRUE	TRUE	TRUE	FALSE		0		FALSE	TRUE	TRUE	FALSE	TRUE		1	Alive	Stream (Zamani)	1	boiling	Container with cover	0	FALSE	FALSE	FALSE	FALSE	FALSE	TRUE	FALSE
76	6d2f9229-35cb-49b4-8e5e-9488f2873d66	1	user-PC\user	2014-11-16 21:13:04	user-PC\user	2014-11-16 21:13:04		AO	29	2014-11-09	5 - 9	CHILD		Primary		Islam	GOMANI	18	2014-10-31	1	TRUE	TRUE	TRUE	TRUE	TRUE	FALSE		0		FALSE	TRUE	FALSE	FALSE	FALSE		1	Alive	Stream (Zamani)	0		Container with cover	0	FALSE	FALSE	FALSE	FALSE	FALSE	FALSE	FALSE
77	ba00eb03-1ec3-48f1-9812-2adf4fb96e93	1	user-PC\user	2014-11-16 21:14:57	user-PC\user	2014-11-16 21:14:57		AO	30	2014-11-09	5 - 9	CHILD		Primary		Christian	GOMANI	29		0	FALSE	FALSE	FALSE	FALSE	FALSE	FALSE				FALSE	FALSE	FALSE	FALSE	FALSE				Well	0		Container with cover	0	FALSE	FALSE	FALSE	FALSE	FALSE	TRUE	FALSE
78	4c93394e-23d8-4433-a838-9ae53fe483e5	1	user-PC\user	2014-11-16 21:18:21	user-PC\user	2014-11-16 21:18:21		AO	31	2014-11-09	10 - 20	FARMER		None		Islam	GOMANI	3		0	FALSE	FALSE	FALSE	FALSE	FALSE	FALSE				FALSE	FALSE	FALSE	FALSE	FALSE				River (Kogi/Gurara)	0		Container with cover	0	FALSE	FALSE	FALSE	FALSE	FALSE	TRUE	FALSE
79	dc615dce-f27d-40d4-a536-e6b96dd149b7	1	user-PC\user	2014-11-16 21:20:17	user-PC\user	2014-11-16 21:20:36		AO	32	2014-11-09	5 - 9	CHILD		Primary		Christian	GOMANI	9		0	FALSE	FALSE	FALSE	FALSE	FALSE	FALSE				FALSE	FALSE	FALSE	FALSE	FALSE				Stream (Zamani)	0		Container with cover	0	FALSE	FALSE	FALSE	FALSE	FALSE	TRUE	FALSE
80	05730541-0335-471c-bd28-a76279a450ea	1	Flexy-PC\Flexy	2014-11-18 22:31:39	Flexy-PC\Flexy	2014-11-19 05:28:21		CDN	33	2014-11-09	>30	FARMER		None		Traditional	GOMANI	10	2014-10-29	1	TRUE	TRUE	TRUE	TRUE	TRUE	TRUE		0	NO	FALSE	TRUE	TRUE	FALSE	FALSE		1	Alive	Stream (Zamani)	0		Container with cover	0	FALSE	FALSE	FALSE	FALSE	FALSE	TRUE	FALSE
81	9bf0a506-e668-498c-a809-50ba72319512	1	Flexy-PC\Flexy	2014-11-18 22:31:41	user-PC\user	2014-11-19 14:19:28		CDN	34	2014-11-09	20 - 30	STUDENT		Secondary		Islam	GOMANI	15	2014-11-03	1	TRUE	TRUE	TRUE	TRUE	FALSE	TRUE		0	NO	FALSE	TRUE	TRUE	FALSE	FALSE		1	Alive	Stream (Zamani)	0		Container with cover	0	FALSE	FALSE	FALSE	FALSE	FALSE	TRUE	FALSE
82	574ffbc0-7e81-4a91-9a7b-be6bbb292df2	1	Flexy-PC\Flexy	2014-11-18 22:40:17	user-PC\user	2014-11-19 14:19:49		CDN	35	2014-11-09	5 - 9	CHILD		None		Christian	GOMANI	12	2014-11-01	1	TRUE	TRUE	FALSE	TRUE	TRUE	TRUE		3	NO	TRUE	TRUE	TRUE	FALSE	FALSE		0	Deceased	Stream (Zamani)	0		Container with cover	0	FALSE	FALSE	FALSE	FALSE	FALSE	TRUE	FALSE
83	cdc7dbc3-bd1f-4c99-aef0-c494c586678f	1	Flexy-PC\Flexy	2014-11-18 22:50:26	user-PC\user	2014-11-19 14:19:56		CDN	36	2014-11-09	>30	FARMER		None		Christian	GOMANI	6	2014-11-03	1	TRUE	TRUE	TRUE	TRUE	TRUE	TRUE		0	NO	FALSE	TRUE	TRUE	FALSE	FALSE		0	Alive	Stream (Zamani)	0		Container with cover	0	FALSE	FALSE	FALSE	FALSE	FALSE	TRUE	FALSE
84	2a957a50-ca0c-443e-b40e-b504def5d47b	1	Flexy-PC\Flexy	2014-11-18 23:11:51	user-PC\user	2014-11-19 14:19:57		CDN	37	2014-11-09	5 - 9	CHILD		Primary		Islam	GOMANI	15	2014-11-05	1	TRUE	TRUE	TRUE	TRUE	TRUE	FALSE		0	NO	FALSE	TRUE	TRUE	FALSE	FALSE		1	Alive	Stream (Zamani)	0		Container with cover	0	FALSE	FALSE	FALSE	FALSE	FALSE	FALSE	FALSE
85	a19a08d5-c7a2-4002-b1c6-740ba84a7f8a	1	Flexy-PC\Flexy	2014-11-18 23:13:58	user-PC\user	2014-11-19 14:20:01		CDN	38	2014-11-09	20 - 30	FARMER		None		Islam	GOMANI	10	2014-11-05	1	TRUE	TRUE	TRUE	TRUE	TRUE	FALSE		0	NO	FALSE	TRUE	TRUE	FALSE	FALSE		1	Alive	River (Kogi/Gurara)	0		Container with cover		FALSE	FALSE	FALSE	FALSE	FALSE	TRUE	FALSE
86	e0294cb2-e89a-4227-bebd-ace14bacd700	1	Flexy-PC\Flexy	2014-11-19 04:11:00	user-PC\user	2014-11-19 14:20:03		CDN	39	2014-11-09	5 - 9	CHILD		Primary		Islam	GOMANI	18	2014-11-03	1	TRUE	TRUE	TRUE	TRUE	TRUE	FALSE		0	NO	FALSE	TRUE	TRUE	FALSE	FALSE		1		Stream (Zamani)	0		Container with cover	0	FALSE	FALSE	FALSE	FALSE	FALSE	TRUE	FALSE
87	5fb37bdb-a86d-4ba9-9c7b-68abc5de3ade	1	Flexy-PC\Flexy	2014-11-19 04:16:31	user-PC\user	2014-11-19 14:20:07		CDN	40	2014-11-09	5 - 9	CHILD		Primary		Christian	GOMANI	8		0	FALSE	FALSE	FALSE	FALSE	FALSE	FALSE				FALSE	FALSE	FALSE	FALSE	FALSE				River (Kogi/Gurara)	0		Container with cover	0	FALSE	FALSE	FALSE	FALSE	FALSE	FALSE	FALSE
88	8d862dd0-65a6-4484-9b4a-1d530822efda	1	Flexy-PC\Flexy	2014-11-19 04:19:15	user-PC\user	2014-11-19 14:20:09		CDN	41	2014-11-09	5 - 9	CHILD		Primary		Christian	GOMANI	9		0	FALSE	FALSE	FALSE	FALSE	FALSE	FALSE				FALSE	FALSE	FALSE	FALSE	FALSE				River (Kogi/Gurara)	0		Container with cover	0	FALSE	FALSE	FALSE	FALSE	FALSE	TRUE	FALSE
89	298665ab-494e-4adf-b543-d9fa4b4bd04e	1	Flexy-PC\Flexy	2014-11-19 04:22:21	user-PC\user	2014-11-19 14:20:11		CDN	42	2014-11-09	10 - 20	CHILD		Primary		Christian	GOMANI	29		0	FALSE	FALSE	FALSE	FALSE	FALSE	FALSE				FALSE	FALSE	FALSE	FALSE	FALSE				Well	1	boiling	Container with cover	1	FALSE	FALSE	FALSE	TRUE	FALSE	TRUE	FALSE
90	be703d22-1390-4685-9c53-2efa06b76b87	1	Flexy-PC\Flexy	2014-11-19 05:06:36	Flexy-PC\Flexy	2014-11-19 05:32:35		CDN	51	2014-11-09	>30	FARMER		None		Islam	GOMANI	14		0	FALSE	FALSE	FALSE	FALSE	FALSE	FALSE				FALSE	FALSE	FALSE	FALSE	FALSE				River (Kogi/Gurara)	0		Container with cover	0	FALSE	FALSE	FALSE	FALSE	FALSE	TRUE	FALSE
91	98584940-267a-4fc6-9bad-60a314056619	1	Flexy-PC\Flexy	2014-11-19 05:10:30	Flexy-PC\Flexy	2014-11-19 05:32:37			52		5 - 9	CHILD		Primary		Christian	GOMANI	5		0	FALSE	FALSE	FALSE	FALSE	FALSE	FALSE				FALSE	FALSE	FALSE	FALSE	FALSE				Borehole	0		Container with cover	0	FALSE	FALSE	FALSE	FALSE	FALSE	TRUE	FALSE
92	41a1789d-469a-4cf7-9445-f999d57b58f6	1	Flexy-PC\Flexy	2014-11-19 05:12:37	Flexy-PC\Flexy	2014-11-19 05:32:40		CDN	53	2014-11-09	>30	FARMER		None		Traditional	GOMANI	7		0	FALSE	FALSE	FALSE	FALSE	FALSE	FALSE				FALSE	FALSE	FALSE	FALSE	FALSE				River (Kogi/Gurara)	0		Container with cover	0	FALSE	FALSE	FALSE	FALSE	FALSE	TRUE	FALSE
93	04c9384d-f688-4176-b5e4-2ed360ca081d	1	Flexy-PC\Flexy	2014-11-19 05:15:02	Flexy-PC\Flexy	2014-11-19 05:32:42		CDN	54	2014-11-09	20 - 30	BUSINESS WOMAN		Primary		Christian	GOMANI	5		0	FALSE	FALSE	FALSE	FALSE	FALSE	FALSE				FALSE	FALSE	FALSE	FALSE	FALSE				Satchet water	0			0	FALSE	FALSE	FALSE	FALSE	FALSE	FALSE	FALSE
94	327b24c5-0540-45df-b548-583707af8bcb	1	Flexy-PC\Flexy	2014-11-19 05:17:45	Flexy-PC\Flexy	2014-11-19 05:32:44		CDN	55	2014-11-09	>30	BUSINESS MAN		Primary		Christian	GOMANI	8		0	FALSE	FALSE	FALSE	FALSE	FALSE	FALSE				FALSE	FALSE	FALSE	FALSE	FALSE				Satchet water	0			0	FALSE	FALSE	FALSE	FALSE	FALSE	FALSE	FALSE
95	7e8d5577-6ce1-4723-87b0-e94ae306fc9e	1	Flexy-PC\Flexy	2014-11-19 05:19:54	Flexy-PC\Flexy	2014-11-19 05:32:46		CDN	56	2014-11-09	20 - 30	FARMER		None		Islam	GOMANI	10		0	FALSE	FALSE	FALSE	FALSE	FALSE	FALSE				FALSE	FALSE	FALSE	FALSE	FALSE				River (Kogi/Gurara)	0		Container with cover	0	FALSE	FALSE	FALSE	FALSE	FALSE	TRUE	FALSE
96	10d76f99-5960-4e6f-8e91-22d38d6d890b	1	Flexy-PC\Flexy	2014-11-19 05:24:23	Flexy-PC\Flexy	2014-11-19 05:32:49		CDN	57	2014-11-09	20 - 30	FARMER		None		Islam	GOMANI	8		0	FALSE	FALSE	FALSE	FALSE	FALSE	FALSE				FALSE	FALSE	FALSE	FALSE	FALSE				River (Kogi/Gurara)	0		Container with cover	0	FALSE	FALSE	FALSE	FALSE	FALSE	TRUE	FALSE
97	26853e81-a785-437d-ae5d-cfe018354136	1	Flexy-PC\Flexy	2014-11-19 05:27:38	user-PC\user	2014-11-19 14:20:52		CDN	58	2014-11-09	10 - 20	FARMER		None		Islam	GOMANI	5		0	FALSE	FALSE	FALSE	FALSE	FALSE	FALSE				FALSE	FALSE	FALSE	FALSE	FALSE				River (Kogi/Gurara)	0		Container with cover	0	FALSE	FALSE	FALSE	FALSE	FALSE	TRUE	FALSE
98	9df3f9c6-8a7a-43da-b2a9-780e9f784006	1	Flexy-PC\Flexy	2014-11-19 04:25:40	Flexy-PC\Flexy	2014-11-19 05:30:47		CDN	43	2014-11-09	20 - 30	HOUSE WIFE		None		Christian	GOMANI	29		0	FALSE	FALSE	FALSE	FALSE	FALSE	FALSE				FALSE	FALSE	FALSE	FALSE	FALSE				Well	1	boiling	Container with cover	1	FALSE	FALSE	FALSE	TRUE	FALSE	TRUE	FALSE
99	4bf0194e-7c6b-4d52-8f40-bea9f6fb839c	1	Flexy-PC\Flexy	2014-11-19 04:28:05	Flexy-PC\Flexy	2014-11-19 05:30:50		CDN	44	2014-11-09	20 - 30	HOUSE WIFE		None		Christian	GOMANI	29		0	FALSE	FALSE	FALSE	FALSE	FALSE	FALSE				FALSE	FALSE	FALSE	FALSE	FALSE				Well	1	boiling	Container with cover	1	FALSE	FALSE	FALSE	TRUE	FALSE	TRUE	FALSE
100	53332380-960e-447e-9de5-c940e6ed1e3d	1	Flexy-PC\Flexy	2014-11-19 04:31:21	Flexy-PC\Flexy	2014-11-19 05:30:52		CDN	45	2014-11-09	5 - 9	CHILD		Primary		Christian	GOMANI	9		0	FALSE	FALSE	FALSE	FALSE	FALSE	FALSE				FALSE	FALSE	FALSE	FALSE	FALSE				Well	0		Container with cover	0	FALSE	FALSE	FALSE	FALSE	FALSE	TRUE	FALSE
101	72e23397-3bf9-4cc8-bcc4-1aa5d041125d	1	Flexy-PC\Flexy	2014-11-19 04:33:25	Flexy-PC\Flexy	2014-11-19 05:30:55		CDN	46	2014-11-09	5 - 9	CHILD		Primary		Christian	GOMANI	9		0	FALSE	FALSE	FALSE	FALSE	FALSE	FALSE				FALSE	FALSE	FALSE	FALSE	FALSE				Well	0		Container with cover	0	FALSE	FALSE	FALSE	FALSE	FALSE	TRUE	FALSE
102	ed13d3d0-ac2f-4196-b946-2fbdb1b5d4d6	1	Flexy-PC\Flexy	2014-11-19 04:56:42	Flexy-PC\Flexy	2014-11-19 05:32:10		CDN	47	2014-11-09	10 - 20	FARMER				Islam	GOMANI	9		0	FALSE	FALSE	FALSE	FALSE	FALSE	FALSE				FALSE	FALSE	FALSE	FALSE	FALSE				Stream (Zamani)	0		Container with cover	0	FALSE	FALSE	FALSE	FALSE	FALSE	TRUE	FALSE
103	e430bebc-d879-4b07-b5c2-522d28a27286	1	Flexy-PC\Flexy	2014-11-19 04:59:02	Flexy-PC\Flexy	2014-11-19 05:32:28		CDN	48	2014-11-09	>30	FARMER		None		Islam	GOMANI	15		0	FALSE	FALSE	FALSE	FALSE	FALSE	FALSE				FALSE	FALSE	FALSE	FALSE	FALSE				River (Kogi/Gurara)	0		Container with cover	0	FALSE	FALSE	FALSE	FALSE	FALSE	TRUE	FALSE
104	bb980986-0e8e-4997-b864-ca5a3f6e4073	1	Flexy-PC\Flexy	2014-11-19 05:01:46	Flexy-PC\Flexy	2014-11-19 05:32:31		CDN	49	2014-11-09	20 - 30	FARMER		None		Islam	GOMANI	14		0	FALSE	FALSE	FALSE	FALSE	FALSE	FALSE				FALSE	FALSE	FALSE	FALSE	FALSE				River (Kogi/Gurara)	0		Container with cover	0	FALSE	FALSE	FALSE	FALSE	FALSE	TRUE	FALSE
105	a90e8372-c309-41df-bec0-9733a2379fb2	1	Flexy-PC\Flexy	2014-11-19 05:04:34	Flexy-PC\Flexy	2014-11-19 05:32:33		CDN	50	2014-11-09	>30	FARMER		None		Islam	GOMANI	14		0	FALSE	FALSE	FALSE	FALSE	FALSE	FALSE				FALSE	FALSE	FALSE	FALSE	FALSE				River (Kogi/Gurara)	0		Container with cover	0	FALSE	FALSE	FALSE	FALSE	FALSE	TRUE	FALSE
106	ef2d6de6-e496-45a2-8ec4-48b4a98c7537	1	user-PC\user	2014-11-19 14:25:28	user-PC\user	2014-11-19 14:35:17		CDN	106	2014-11-09	10 - 20	FARMER		None		Islam	GOMANI	3		0	FALSE	FALSE	FALSE	FALSE	FALSE	FALSE				FALSE	FALSE	FALSE	FALSE	FALSE				River (Kogi/Gurara)	0		Container with cover	0	FALSE	FALSE	FALSE	FALSE	FALSE	TRUE	FALSE
107	31dadd9d-3952-4371-a66f-defb5dff58d7	1	user-PC\user	2014-11-19 14:29:02	user-PC\user	2014-11-19 14:35:12		CDN	107	2014-11-11	>30	FARMER		None		Islam	GOMANI			0	FALSE	FALSE	FALSE	FALSE	FALSE	FALSE				FALSE	FALSE	FALSE	FALSE	FALSE				River (Kogi/Gurara)	0		Container with cover	0	FALSE	FALSE	FALSE	FALSE	FALSE	TRUE	FALSE
108	6352d150-874f-4cb8-aba3-0bd9f8271540	1	user-PC\user	2014-11-19 14:34:50	user-PC\user	2014-11-19 16:52:50		CDN	108	2014-11-11	5 - 9	CHILD		Primary		Christian	GOMANI			0	FALSE	FALSE	FALSE	FALSE	FALSE	FALSE				FALSE	FALSE	FALSE	FALSE	FALSE				Stream (Zamani)	0		Container with cover	0	FALSE	FALSE	FALSE	FALSE	FALSE	TRUE	FALSE
109	d87ccc62-cea2-446a-8428-65278f7e02ea	1	user-PC\user	2014-11-21 12:58:15	user-PC\user	2014-11-21 12:58:15		Chioma	106	2014-11-09	20 - 30	FARMER		None		Islam	GOMANI	25	2014-10-01	1	TRUE	TRUE	TRUE	TRUE	FALSE	FALSE		0	NONE	FALSE	TRUE	TRUE	FALSE	TRUE		1	Alive	Stream (Zamani)	0		Container with cover	0	FALSE	FALSE	FALSE	FALSE	FALSE	TRUE	FALSE
110	8d5aa952-3e3d-4f3d-84e5-b5879dead8bb	1	user-PC\user	2014-11-21 13:00:05	user-PC\user	2014-11-21 13:00:05		A.O	107	2014-11-11	>30	BUSINESS		Secondary		Christian	GOMANI	12		0	FALSE	FALSE	FALSE	FALSE	FALSE	FALSE				FALSE	FALSE	FALSE	FALSE	FALSE				River (Kogi/Gurara)	0		Container without cover	0	FALSE	FALSE	FALSE	FALSE	FALSE	TRUE	FALSE
111	6e01fc0d-37cb-484f-b8d1-37396382dfa8	1	user-PC\user	2014-11-21 13:01:35	user-PC\user	2014-11-21 13:01:35		A.O	108	2014-11-11	5 - 9	CHILD		Primary		Islam	GOMANI	15		0	FALSE	FALSE	FALSE	FALSE	FALSE	FALSE				FALSE	FALSE	FALSE	FALSE	FALSE				River (Kogi/Gurara)	0		Container with cover	0	FALSE	FALSE	FALSE	FALSE	FALSE	TRUE	FALSE
[truncated: 59 more columns]
